# Supplementary material for: Visual appearance of the virtual hand affects embodiment in the virtual hand illusion
Source: Sci Rep. 2020 Mar 25;10:5412. doi: 10.1038/s41598-020-62394-0 (PMC7096421; doi:10.1038/s41598-020-62394-0)
Supplement: Supplementary file 2 — Supplementary information2 [file 41598_2020_62394_MOESM2_ESM.xlsx]

## Sheet: Sheet1
		Proprioceptive drift (cm)												Questionnaire Ownership, Disownership, Control (-50/50)
		Congruent location						Incongruent location						Congruent location																		Incongruent location
		OH_Syn		FH_Syn	FH_Asyn	Obj_Syn	Obj_Asyn	OH_Syn	OH_Asyn	FH_Syn	FH_Asyn	Obj_Syn	Obj_Asyn	OH_Syn			OH_Asyn			FH_Syn			FH_Asyn			Obj_Syn			Obj_Asyn			OH_Syn			OH_Asyn			FH_Syn			FH_Asyn			Obj_Syn			Obj_Asyn
Subject N	OH similarity (0-7)		OH_Asyn											Ownership	Disownership	Control	Ownership	Disownership	Control	Ownership	Disownership	Control	Ownership	Disownership	Control	Ownership	Disownership	Control	Ownership	Disownership	Control	Ownership	Disownership	Control	Ownership	Disownership	Control	Ownership	Disownership	Control	Ownership	Disownership	Control	Ownership	Disownership	Control	Ownership	Disownership	Control
1	6	-1.68609	-4.05236	-1.75875	-2.37444	-1.2106	-0.834638	8.22562	6.61996	4.79392	2.44526	4.3431	3.83447	36.5625	-1.35417	-42.3959	19.0625	1.45832	-42.3959	37.3959	12.1875	-33.5417	8.64583	1.97916	-30.1042	11.5625	-12.3958	-2.5	-32.2917	-21.5625	-34.1667	45	8.33333	-44.4792	8.4375	2.1875	-42.5	18.4375	-4.58335	-38.125	4.79166	3.64582	-41.875	-12.3958	-3.85418	-29.375	-29.4792	-11.875	-26.1459
2	7	-3.31734	-2.79115	-0.0331252	-3.16219	-1.25889	-1.97195	10.591	10.1821	14.5219	7.89195	1.45413	8.32697	48.3334	14.0625	-23.6458	-0.416683	3.64583	-16.3542	49.375	20.7292	-1.45834	0.833333	7.60416	-3.02083	33.8542	8.4375	3.75	-21.1458	3.22916	19.1666	21.5625	-10.5208	-18.5417	14.2708	8.02084	-20.2083	45.5209	14.0625	17.0833	-26.5625	-5.83333	-15.8333	-33.4375	-18.4375	15.625	-8.54167	-1.66666	7.08332
3	6	-1.53788	-2.43169	-0.610167	0.202764	0.186194	-2.77835	11.1533	4.65625	14.1435	5.09406	4.57172	6.43336	50	-4.27083	4.16667	-20.5208	-39.6875	-30	12.3958	-1.45835	0.312497	-27.1875	-34.375	-43.2292	-27.9167	-48.5417	-48.8542	-47.0833	-48.75	-50	44.2709	17.6042	0	-18.4375	-0.3125	-18.3333	19.1667	-5.83334	7.18749	-25.2083	-16.25	-24.1667	-30.1042	-33.3333	-16.6667	-50	-33.3333	-18.3333
4	5	0.0269777	-8.19254	-0.673805	-0.078192	-3.81931	-4.07482	12.3022	14.5452	3.24071	12.3655	4.16774	-0.658675	35.8333	-15.9375	7.1875	-43.8542	-23.6458	-38.125	37.9167	-0.416667	22.3958	-31.5625	-20.9375	-4.16666	12.1875	-21.5625	-28.0208	-45.3125	-45.625	-42.3959	11.0417	-13.8542	30.4167	-5.20834	1.5625	32.2917	41.875	-28.2292	17.5	6.77083	-0.208333	26.4583	7.91666	0.9375	-4.47917	-12.8125	-35.8333	-40.7292
5	6.5	-1.00787	1.20223	-1.9942	-3.91981	0.928118	-1.80043	6.45728	9.63679	4.60371	-3.13034	-2.29914	3.0292	10.2083	-12.1875	-35.7292	-43.0208	-41.6667	-39.2709	18.9583	-8.22918	-29.375	-47.1875	-41.25	-25.625	17.0833	-20.625	-16.6667	-50	-50	-50	19.4792	-13.0208	-35	8.95835	-18.5417	-35.625	5.625	-21.1458	-37.3959	-47.1875	-40.3125	-26.7708	-50	-50	-50	-50	-49.4792	-49.0625
6	7	-2.44403	-3.51461	-4.30454	-5.70584	-6.29638	-0.629303	6.19586	14.095	-1.39111	2.26661	2.70099	-0.674767	38.3333	-22.9167	7.39583	4.68751	8.33333	7.1875	30.2083	-18.125	-0.312524	-34.4792	4.79166	-14.7917	-8.02085	-19.0625	28.0208	-25.7292	-1.77085	-32.5	27.8125	-18.0208	-47.2917	-4.47917	-26.4583	-50	4.99999	-24.375	-45.3125	-50	-4.6875	-48.75	9.6875	-30.1042	-42.9167	-50	-50	-50
7	6	-0.422588	-0.89144	-0.266621	-2.553	-0.119353	-3.15562	10.5872	5.49474	6.22845	4.17829	6.66938	2.15638	41.4583	-24.0625	-33.4375	14.4792	-22.3958	-47.6042	43.125	-20.5208	-39.8958	50	-24.375	-45.625	1.35417	-43.2292	-42.2917	14.4792	-24.0625	-46.875	50	-24.5833	-44.1667	33.3333	-19.0625	-50	50	-20.4167	-47.0833	46.6667	-18.2292	-29.5833	30.8333	-24.0625	-30.4167	-31.8508	-21.6667	-37.9167
8	6	-0.07081	-1.34752	-2.17262	-1.82464	-3.15634	-2.46427	-0.791334	3.38248	-2.62798	-1.74094	-2.33676	1.6269	12.2917	1.14584	-17.6042	-21.5625	-21.5625	-20.3125	21.875	-1.04167	-0.416667	-32.5	-22.6042	-23.75	9.16667	0.3125	-9.89583	-26.0417	-15.7292	-33.6458	27.9167	8.4375	12.9167	6.45833	-7.1875	-5	26.875	2.29167	-14.5833	-1.87499	1.25	-8.22916	3.3e-06	-11.875	-15.1042	-22.8125	-21.1458	-20.7292
9	5	-0.887717	0.567582	-2.72194	-0.172928	-3.01239	-1.16461	2.69613	1.969	0.940136	4.6936	-0.243002	0.952459	40	-10.4167	-18.5417	-0.416677	-3.64585	-18.2292	20.625	-14.4792	-14.0625	-18.3333	-18.75	-18.4375	33.6458	-10.4167	-9.6875	-25.7292	-29.0625	-11.0417	26.9792	-9.27084	-5.10433	-10.1042	-10.2083	-8.22916	32.1875	-16.875	-2.29167	-22.6042	-15.3125	-20.7292	-9.47917	-35.7292	-6.5625	-1.87501	-33.5417	-27.8125
10	6	-2.24028	-2.31189	-2.51138	-2.3672	-1.6154	-1.88881	-2.33401	-2.64304	0.586042	1.92836	1.12527	-1.1431	-28.2292	-25.4167	-38.75	-30.8333	-39.8959	-40.8334	-30.1042	-27.6042	-41.5625	-33.4375	-32.3959	-41.5625	-34.375	-30.625	-33.125	-39.8959	-31.5625	-28.4375	-0.416667	-34.6875	0.833333	-1.875	-31.1458	-16.7708	-17.9167	-27.6042	-40.625	-32.5	-27.5	-26.4583	-17.5	-38.8542	-6.25	-20.625	-36.25	-8.125
11	6	-5.23449	-2.51594	0.0208989	-0.761087	-1.05415	0.605966	1.46536	4.29846	2.68436	1.86622	1.95361	0.661466	45.1042	-10	-1.14583	43.5417	-3.12501	-0.729163	17.9167	30.8333	5.72917	12.6042	6.45833	-6.77083	16.6667	-11.875	-14.8958	-12.1875	-14.375	-35.8333	28.6458	5	0.10416	29.0625	24.1667	28.5417	44.7917	-6.97916	10.7292	26.875	-11.0417	0.520823	16.6667	17.8125	1.77082	-7.29166	15.1042	44.8959
12	5	-1.79058	-6.47402	-5.03214	-4.91262	-9.91763	-7.81891	8.78055	2.27245	1.13794	3.11155	0.970258	4.30659	11.875	-14.5833	16.3542	-1.04166	-10.8333	11.6667	9.58333	-6.97916	9.58333	10.5208	-1.66666	8.75	-1.14584	-11.9792	-6.97917	-8.22916	-7.91666	4.89583	40.4167	-39.6875	19.2708	4.58333	-6.25	16.4583	20.3125	4.0625	6.875	0.729173	-1.66667	-2.70833	-11.0417	-7.1875	1.04167	-8.4375	-10.7292	13.9583
13	5	1.38635	-1.56219	-1.21494	-1.34361	-0.171422	-0.222057	9.92872	4.90106	3.2222	1.82924	2.10774	0.125728	43.4375	-17.3958	-18.6458	-2.91668	-8.125	-28.8542	42.9167	-20.2083	-49.7917	-1.97918	-18.9583	-34.8958	22.3958	0.41667	-29.6875	0.9375	4.16666	-25.8333	47.2917	-17.8125	-42.9167	15	2.1875	-25.3125	28.5417	2.60417	-32.9167	26.25	-4.79166	-26.5625	13.3333	-18.125	-20.5208	-11.875	-2.1875	-20.1042
14	5	-1.86304	-1.84448	-6.06558	-6.68233	2.7721	2.01973	-0.113669	2.56263	2.69865	-0.282755	-1.75872	-2.78454	23.75	-50	-24.0625	-30.7292	-50	-36.25	7.91666	-30.1042	-18.3333	-1.35418	-50	-26.25	-14.4792	-34.7917	-31.1458	-44.5833	-50	-50	0.72917	-43.5417	-16.6667	-28.75	-50	-19.7917	5.52084	-46.3542	-38.2292	-50	-28.0208	-19.8958	-25.7292	-24.375	-17.5	-42.1875	-50	-5.9375
15	6	-5.60389	-2.02306	-4.0321	-4.3889	-0.387997	-6.48986	0.709843	0.399468	3.20868	7.63217	5.08159	2.97867	40.3125	24.5833	-20.8333	10.7292	-16.1458	-21.875	41.9792	18.8542	-13.125	-24.375	6.14583	-5.52083	20	-19.8958	-39.8959	-48.8542	-33.8542	-22.7083	43.4375	45	-36.0417	-31.7708	-3.02082	-27.5	44.4792	32.6042	-9.375	-0.62499	8.64582	-3.75	-2.8125	-10.625	-6.14583	-12.7083	-9.16667	28.5417
16	5.5	-1.75336	-0.970416	-0.161284	-0.488903	-1.25659	-1.28058	-1.17127	-0.325385	4.21561	8.46569	0.181049	1.1023	-17.9167	-39.7917	-30.3125	-40.7292	-46.9792	-43.125	-36.875	-39.6875	-42.3959	-40.5209	-45.1042	-40	-21.4583	-18.4375	-19.4792	-21.875	-25.4167	-20.625	-22.1875	-47.3959	-44.4792	-46.4584	-42.5	-46.0417	4.47916	-3.02083	-1.35415	-29.0625	0	1.56251	-30.7292	-46.25	-42.7084	-46.9792	-48.6459	-47.1875
17	5.5	-1.06873	-1.89458	0.690949	1.42934	-0.507971	-4.93706	3.04312	7.28814	7.73014	4.86992	-1.90316	-3.02427	48.125	-19.1667	-20.625	8.64583	-23.3333	-3.22917	49.0625	-18.0208	-19.7917	16.7708	-10.1042	-17.9167	40.3125	-18.8542	38.2292	7.1875	-12.5	46.25	48.9583	8.75	-12.5	9.68752	-21.6667	-10.9375	49.7917	-12.6042	-23.6458	15.2083	16.1458	-21.25	-15.5208	-41.0417	45.2084	-44.6875	-26.4583	44.2709
18	5	-0.807594	1.43333	-3.61566	-0.0946653	-1.76524	0.942701	1.53706	2.05414	-1.49074	0.550596	3.87317	-3.11611	36.4583	-7.49999	18.6458	-0.833327	-2.60418	1.66666	40.4167	-5.10417	31.6667	-6.77084	16.25	12.3958	42.7083	-14.6875	44.8959	0.41665	1.87498	34.8958	15.625	-0.83333	-16.5625	-38.8542	12.1875	-39.7917	23.2292	-10.7292	14.4792	-13.9583	1.77084	-15.625	12.1875	5.83333	4.58333	-28.125	7.08333	-3.125
19	5	-1.79058	-4.89059	-2.59073	-4.43456	-4.53236	-8.07851	-0.568736	0.259444	4.01061	-1.10886	0.792944	5.5133	7.81252	-0.416667	39.1667	-19.375	-13.8542	25.1042	-3.85417	-0.937503	26.4583	-4.6875	10.2083	21.3542	23.75	5.10416	14.5833	-6.77083	-0.93748	22.0833	-7.60416	0.833333	14.5833	-27.2917	-20.625	19.8958	-34.0625	4.6875	39.7917	-36.9792	2.91667	18.2292	-50	-46.7708	-18.75	-50	-49.7917	-50
20	5	-1.28931	0.796149	-1.01608	-0.040471	-1.05648	-0.76495	1.74066	0.19012	0.972163	-0.612053	0.524607	0.960465	1.45833	-20.8333	16.4583	4.58333	-19.2708	15.4688	6.14583	-15.4167	-5	9.16669	-13.4375	-2.91666	-2.1875	-10.9375	11.4583	-7.70833	-14.375	12.5	49.8958	-5.10418	30.2083	49.7917	-1.5625	7.8125	50	-16.6667	17.3958	-9.47917	-2.1875	23.125	11.1458	-15.9375	10	-1.5625	-17.7083	-5.83333
21	6	-1.06837	-1.30128	-1.34648	0.583922	-1.75224	-0.957603	-0.495053	-0.509387	-1.10065	-0.84316	-1.03993	0.043365	30.1042	13.8542	-24.8958	3.02082	22.0833	6.04166	-45.5209	-27.0834	-42.6042	-47.7084	-30.8333	-45.2084	-40.625	-27.1875	-50	-50	-29.375	-49.7917	48.0209	-5.625	-15.2083	-31.4583	-12.5	-23.6458	-14.7917	-30.5208	-21.7708	-30.2083	-21.9792	-28.125	-26.1459	-34.0625	-43.5417	-49.2709	-37.2917	-41.9792
22	6	-1.60181	-0.184721	-0.944318	0.56419	1.05271	1.4819	0.179693	-2.95233	-0.39322	0.0960817	-0.503979	2.22424	18.2292	-12.0833	-8.33334	-0.312497	-13.125	12.3958	10.4167	-12.7083	8.33334	-15.4167	-9.27083	8.02083	-11.4583	-12.7083	8.95833	-3.85417	-12.7083	8.33332	39.0625	-22.9167	-47.6042	2.91667	-16.5625	22.0833	6.87501	-12.6042	15.9375	-16.9792	-14.375	5.83334	-3.12499	-17.8125	-0.208339	-24.5833	-24.2708	-22.0833
23	5	-1.18067	-0.854994	-1.10036	-2.30177	-4.20848	1.69187	0.91137	-2.24349	7.08507	1.61698	0.698069	2.99112	49.6875	11.0417	-1.04167	6.45835	-10.8333	-17.0833	13.9583	-1.875	-12.3958	-33.75	-19.7917	-10.625	8.95834	-6.45833	-17.1875	-23.5417	-21.0417	-14.375	11.6667	4.47917	-11.7708	-16.875	-12.5	-16.7708	23.125	-2.08333	-6.45833	-23.0208	-19.6875	-15.4167	11.5625	6.45833	-5.83333	-21.875	-20.5208	-4.27083
24	7	-1.44618	-0.611786	-2.93808	-0.582488	-2.9211	-0.567502	-0.734897	0.397501	-0.266106	1.39098	-1.58133	1.05691	43.3333	-16.6667	24.6875	11.7708	2.70834	35.7292	50	-16.6667	24.7917	16.6667	-16.6667	22.7083	39.4792	-16.6667	33.5417	-50	-50	-32.8125	32.3958	-13.8542	6.56249	-6.25001	-3.125	-19.6875	43.125	-12.2917	21.5625	1.66667	-13.6458	-6.25	-1.77084	-26.7708	-26.9792	-50	-40	-50
25	7	-0.00307283	0.609163	-0.183226	-0.429704	-2.01071	-2.24398	14.7241	1.06147	14.3007	1.08606	1.56096	-0.589079	50	-37.5	-24.4792	16.6667	-27.9167	8.75	43.125	-26.6667	5.52082	-19.8958	-36.4583	-22.8125	-16.6667	-30.4167	-1.04167	-50	-46.5625	-23.75	46.25	-28.5417	2.91666	4e-07	-42.5	-12.8125	42.8125	-28.9583	9.0625	-29.0625	-28.9583	-21.25	-16.6667	-45.625	-29.8958	-50	-49.5833	-48.3334
26	5	0.203592	-0.958147	1.00569	-1.94635	-3.43115	-2.74365	0.801593	0.670252	0.432715	1.96021	1.45413	-4.91938	-34.4792	-46.5625	28.8542	-15.4167	-30.2083	1.24999	23.6458	20.5208	5.72916	-12.1425	-14.2377	-17.5331	6.66666	-15.1042	3.02083	-38.8542	-37.7084	5.83333	15.9375	15.7292	-13.3333	13.125	10.9375	-25.8333	39.5834	12.6042	6.35416	5.20833	26.3542	6.14583	-18.8542	-9.6875	30.625	-46.1459	-46.0417	-21.1459
27	6	-0.782483	-7.61841	3.586	-6.79177	-2.28511	-5.90391	6.38478	-1.06518	13.769	0.830461	3.94871	6.83517	-25.7709	-17.5	-42.6042	-44.2708	-3.02083	-43.2292	4.79167	-26.4583	2.8125	-30.4167	-17.0833	-17.1875	-26.1458	-36.875	-46.1458	-47.0833	-43.6458	-46.4583	2.39583	-11.4583	9.58333	-23.0208	-14.0625	-11.7708	31.4583	-18.125	1.97916	-40.7292	9.47917	-27.5	-29.2708	-35.7292	-35	-50	-48.9583	-10.4167
28	6	2.61239	8.37861	-1.59239	-2.90331	-1.70032	-3.48991	3.98884	3.83872	3.24071	2.8148	1.45413	1.46773	14.8958	6.14583	-4.58333	-4.79166	1.875	-2.5	9.27083	-2.60417	-5.3125	-5	-1.5625	-2.60417	-1.45834	-6.35417	-5.9375	-4.89583	-10.5208	-19.5833	25.7931	-6.61695	-15.5445	-3.87074	-9.74432	-17.474	23.5085	-8.23864	-12.3224	-9.86979	-9.96449	-15.0639	-13.357	-22.7628	-14.9053	-31.8508	-30.2581	-18.009
29	5	-2.98708	-5.68079	-1.49792	-3.14205	-2.16779	-7.76663	-0.89387	2.67311	-1.5552	-6.41523	2.16469	0.845825	-21.9792	-44.7917	-46.25	-50	-50	-50	-47.3958	-50	-49.4792	-42.1875	-48.9583	-49.4792	-47.8125	-49.6875	-50	-50	-50	-50	-34.4792	-40.3125	-46.6667	-50	-50	-50	-24.4792	-34.2708	-47.1875	-45.8333	-50	-49.7917	-45	-47.1875	-50	-50	-49.6875	-49.6875
30	5	-1.6504	-7.35428	-6.83552	-1.94635	-2.12642	-8.1838	-3.71308	2.70577	-3.61942	0.885327	4.13325	2.05771	25.2708	-31.3542	-16.5625	-40.625	-41.6667	-40.1042	6.14583	-14.8958	-22.2917	-22.9167	-25.7292	0.729167	-6.14584	-1.14583	-29.375	-48.9583	-48.4375	-39.1667	19.6875	-7.1875	-32.3958	-23.4375	-23.4375	-43.3334	14.7917	-11.6667	-40.3125	-8.75001	-38.125	-3.22917	-32.6042	-29.7916	11.5625	-41.1459	-44.2709	-47.1875
31	7	-3.19711	-2.09805	-1.12285	-0.0321965	1.47376	-1.12055	5.48573	3.38157	5.69618	7.44228	6.30567	4.24769	50	18.2292	-41.25	-5.00001	-18.6458	-50	46.0417	-24.8958	-50	-11.3542	1.66666	-50	28.6458	-22.1875	-35.1042	36.5625	5.93749	-3.4375	49.7917	-16.7708	-50	-12.9167	-17.6042	-50	40.5208	-20.5208	-50	16.6667	1.77084	-50	-50	-50	-50	-14.0625	-8.95833	-28.3333
32	5	-4.88061	-2.22794	-6.29012	-3.40319	-5.67298	-4.04474	5.31303	3.96045	1.24865	-0.0436177	3.01601	1.10934	11.6667	0.729167	-4.79167	-18.125	-6.66666	-15.3125	10.9375	9.68749	-6.97916	-14.4792	-20.3125	-16.875	9.375	-1.25	-10	-29.6875	-26.9792	-30.625	-7.08333	2.08334	-11.9792	-15	-16.9792	-7.08333	9.99999	8.12499	-10.5208	-26.7708	-24.5833	-26.0417	3.02083	13.0208	-4.0625	-30.9375	-33.5417	-24.4792
33	5.5	-5.84968	-7.45437	-1.7512	-1.93512	-2.49728	-5.71037	4.62126	5.16507	2.15929	0.53669	0.871367	-0.118074	34.7917	-41.4584	-22.5	4.37499	-20.8333	-14.375	33.0208	-31.4583	10.9375	-44.8958	-19.1667	-36.875	-6.66667	9.06248	-17.2917	-22.5	-20.4167	-46.7708	43.75	2.39584	-7.08333	22.6042	-15.7292	-1.14584	26.4583	-26.25	-23.0209	10.4167	-22.8125	1.14582	-1.45833	-15.3125	-26.3542	-30.4167	-38.4375	-6.875
34	6	0.266649	-1.07959	-2.46665	-0.466066	-1.77008	-1.41998	3.5078	0.682443	0.407218	2.0814	0.266622	0.727037	40.3125	4.79167	6.45833	13.75	15.9375	-10.8333	48.5417	-8.75	8.22916	12.1875	14.1667	6.56249	6.66666	3.54166	4.27083	14.6875	9.16667	31.25	37.1875	1.56249	31.0417	3.64582	31.875	28.0208	42.7084	4.06249	20.625	14.2708	21.5625	22.9167	17.0833	-17.1875	36.4583	-10.4167	6.7e-06	30.3125
35	6	-0.204206	2.53326	-0.076994	-2.59933	-0.815184	-4.06556	8.89047	12.8292	6.42668	11.2652	-0.222309	0.797394	40.2084	9.89583	-23.8542	21.9792	28.9583	-37.2917	24.1667	-1.14585	-41.3542	4.79166	5.52083	-41.3542	-16.875	-44.0625	-48.125	-47.0833	-45.8334	-36.9792	40.3125	4.06249	-16.5625	20.8334	16.6667	-18.5417	45.7292	-3.02084	-18.75	1.25	8.125	-16.875	-18.6458	-37.5	-27.9167	-49.375	-41.875	-28.6458
36	7	-2.45211	-7.47863	-2.35007	-4.9495	-3.57421	-5.2037	6.5514	12.5931	1.60827	1.23799	-3.24598	-0.380134	23.2292	26.3542	2.91666	21.25	15.625	13.0208	18.75	21.9792	17.6042	31.7708	17.6042	10.8333	25.4167	27.9167	24.6875	14.5833	13.5417	13.125	16.25	26.3542	-3.75	7.1875	17.1875	-18.8542	10.2083	15.4167	0.208333	8.43749	5.93749	-6.04166	-4.58333	7.1875	20.625	-10.5208	3.02083	2.70833
37	6	-4.23745	-1.41625	2.39688	-0.795037	-3.82779	-4.76124	0.670264	0.0676492	-0.407297	6.14597	2.55194	1.71399	11.4583	-4.47919	-28.5417	2.08333	10.4167	-3.85417	24.6875	-8.64583	6.66666	-2.81252	21.0417	-19.375	-10.9375	-14.5833	3.64582	-43.5417	-17.2917	-35.5209	8.43751	-0.416689	-5.31249	-13.0208	13.3333	-11.0417	4.37501	3.85416	-9.47917	36.9792	-12.6042	-29.6875	-20.7292	-38.0209	-35.9375	-39.5834	-40.5209	-41.4584
38	6	-1.55547	1.64776	-3.56363	-0.619256	-3.56892	-0.324779	2.78382	8.67679	2.50972	0.570955	4.7808	-0.921377	20	14.8958	2.29167	4.16667	11.875	-4.58333	28.9583	-2.70834	-7.08333	-0.104173	-6.14583	6.24999	-16.1458	4.0625	30.8333	-24.5833	-35.1042	24.7917	47.5	9.47917	-27.2917	16.4583	-18.8542	-20.8333	27.3958	0.312479	-3.43751	-27.9167	-17.0833	13.5417	26.6667	6.97916	16.0417	-27.8125	-46.4584	35.1042
39	7	-5.14371	-4.1522	-6.33306	-5.26022	-7.70442	-5.65806	3.64516	-1.3667	4.88191	2.2182	2.22238	5.09468	48.6458	11.875	3.54166	46.9792	15.9375	-1.56251	43.0208	16.0417	-3.54168	32.1875	6.45835	-4.79166	27.8125	0.416657	-2.29167	-14.4792	0.416667	-29.7917	40.9375	5.10417	-6.77084	13.9583	15.5208	-4.47917	30.3125	0	-22.8125	4.79167	-5.72917	-17.9167	-4.99998	-13.5417	-41.25	-22.9167	-46.4583	-50
40	6	-1.1579	-1.11314	0.0586754	-2.11656	-0.412736	1.53017	3.32564	-0.568569	1.36031	0.736659	0.814755	0.951946	44.375	-16.6667	-19.7917	12.1875	-21.5625	-40.1042	36.4583	-16.6667	-27.7083	-40.8333	-39.1667	-50	-16.6667	-50	-27.9167	-50	-50	18.3333	50	31.25	-37.5	6.77084	-22.2917	-50	50	43.125	-24.2708	-2.39584	-26.875	-26.9792	-16.6667	-25.8333	5.41667	-50	-50	10.9375
41	6	-2.28432	-2.40273	-1.21648	0.383769	-4.62969	-2.12894	9.43569	11.9192	4.71965	12.426	6.18668	6.80251	12.6042	-20.5208	-21.875	-39.5833	-43.4375	-46.25	2.91666	-18.125	-49.8958	-45.8334	-48.5417	-50	-19.375	-36.875	-48.3333	-49.6875	-35.7292	-49.0625	19.7917	-11.7708	-48.125	-12.5	-12.9167	-49.2708	8.33334	-33.0208	-44.6875	-10	-14.4792	-45.7292	-23.5417	-30.2083	-48.75	-50	-35.625	-49.2708
42	6	-4.46381	-0.414425	2.86759	-0.49863	1.49439	-1.54988	0.567801	-2.60051	2.0559	-2.13095	-1.19385	0.539622	46.5625	-16.6667	-50	-36.9792	-39.0625	-50	38.8542	-24.7917	-50	-24.0625	-38.125	-50	-48.6458	-50	-50	-50	-50	-50	26.25	-25.4167	-50	-45.1042	-33.125	-47.3958	44.7917	-22.9167	-48.125	-43.5417	-47.7084	-46.1458	-50	-50	-50	-50	-50	-50
43	5	-1.09783	0.636754	-2.60386	-1.70854	-1.38516	0.378022	8.40413	13.9302	3.94337	7.07377	-0.849752	-0.875487	15.7292	-27.5	-0.729163	-11.1458	-18.125	-16.7708	2.70833	-16.6667	-17.7083	-15.2083	-10.3125	-9.89583	-15.625	-16.4583	4.16667	-18.3333	-30.2083	-3.75	21.4583	-19.5833	-13.0208	-0.83333	-10.4167	-5	12.7083	-15.1042	-1.66667	-22.0833	-10.1042	1.87499	-33.2292	-25	-10.625	-19.375	-16.5625	16.875
44	5.5	-1.80841	-0.724525	-2.94497	0.342755	0.758572	0.554002	1.13215	2.02331	1.60327	-0.663381	0.209671	1.43867	13.0208	0.729167	8.54166	-17.2917	-10.625	1.25	5.625	-3.54166	6.5625	-18.6458	-18.8542	-1.66667	-29.8958	-39.5833	-2.91667	-50	-34.375	-23.3333	12.0833	-6.45833	4.47917	-11.6667	-5	8.33333	7.29167	5.41667	-0.208333	-13.3333	-4.58333	-2.1875	-32.0833	-17.2917	-12.9167	-50	-50	2.70833
45	6	-1.20322	-5.16422	-1.49686	-1.35962	-4.75462	-9.18687	3.57494	5.63376	2.29619	12.0324	-0.543209	2.29985	46.1459	1.875	-42.7084	33.8542	1.45834	-47.0834	18.9583	-0.624997	-13.125	-0.520833	-5.41667	-5.72917	-14.8958	-34.7917	-37.7084	-11.4583	-22.3958	-35.3125	28.4375	1.04167	-38.75	17.9167	1.5625	-28.75	47.1875	1.04167	-45.3125	25.4167	3.33334	-32.8125	-29.6875	-36.6667	-48.125	-31.1458	-28.0208	-44.5834
[truncated: 36 more columns]
